# Supplementary material for: Social Conformity in Immersive Virtual Environments: The Impact of Agents’ Gaze Behavior
Source: Front Psychol. 2020 Sep 8;11:2254. doi: 10.3389/fpsyg.2020.02254 (PMC7506128; doi:10.3389/fpsyg.2020.02254)
Supplement: Supplementary file 2 [file Data_Sheet_1.XLSX]

## Sheet: Sheet1
		Pre-VR Questionnaire					Post-VR Questionnaire																	Factor Analysis					Trial Error				Gaze Duration
Group	Gender	Age	Education Level	VR Experience	3D Experience	SelfEsteem	there	real	lab*	behave	move	talk	feel	sameRoom	otherPercived	otherListen	alone*	correctAnswers	difficult*	doubts*	confidentAnswers	myOppinion*	otherOppinion	Presence	Perceived Behavioral Realism	Social Presence	Responses Confidence	Self-Reported Conformity	Conformity Error	Non-Conformity Error	Conmformity Index	Mean Response Time	Look-At Duration	Mutual Gaze Duration
1	0	23	3	2	2	28	6	5	5	5	4	6	4	5	6	7	4	3	5	2	5	2	4	-0.074643	-0.188025	0.473358	-1.65411	0.219492	1	1	0	1.86442	76.941	7.24
0	0	18	1	2	2	27	5	6	2	4	4	5	5	7	4	4	2	7	5	6	1	7	7	-0.826596	-0.458271	-0.15837	-0.042499	2.77245	6	0	6	1.44117	460.834	18.38
1	1	25	3	5	2	22	6	5	6	4	4	5	5	7	7	6	5	5	3	2	2	1	2	0.124896	-0.458271	0.9608	-2.13089	-0.649245	3	1	2	2.43217	31.641	0
0	0	22	3	5	3	40	5	5	4	7	6	7	7	4	1	1	4	5	7	6	6	2	4	-0.749721	1.47874	-1.36314	0.869369	0.219492	0	1	-1	1.40558	53.361	2.5
1	0	22	3	3	2	29	3	1	2	2	3	5	2	3	2	5	5	5	5	3	4	2	4	-3.38869	-1.67096	-0.673196	-0.874273	0.219492	1	1	0	#NULL!	125.431	4.12
0	1	21	3	5	2	34	6	2	5	6	6	6	5	6	2	2	6	4	7	4	5	1	1	-1.04126	0.605083	-0.454496	-0.212136	-0.905063	2	0	2	1.1885	105.479	3.48
1	0	20	3	3	2	29	6	4	3	6	4	7	5	5	5	5	3	5	5	4	4	4	5	-0.795926	0.484494	-0.099207	-0.630758	1.18951	6	0	6	1.33217	9.38	0
0	1	34	3	1	5	31	7	4	5	5	4	5	5	6	3	5	7	6	7	2	5	1	1	0.078692	-0.249408	0.267702	0.054699	-0.905063	0	1	-1	1.86317	129.1	1.46
1	0	20	3	2	5	34	7	6	6	6	5	7	6	6	7	7	7	6	6	2	7	2	7	0.922639	0.877184	1.17242	0.200784	0.986947	5	0	5	1.62967	533.298	21.78
0	1	22	2	2	5	34	4	3	3	3	4	6	3	1	1	1	1	7	4	4	5	7	7	-2.06921	-0.806889	-2.27461	0.051646	2.77245	6	0	6	#NULL!	17.12	0.36
1	0	21	3	3	5	29	7	7	1	7	7	7	7	7	7	6	7	6	7	2	6	1	1	0.247148	1.67029	1.20468	0.272244	-0.905063	2	0	2	1.60225	218.577	10.64
0	0	#NULL!	3	3	4	#NULL!	7	4	2	7	5	7	4	7	4	7	5	7	7	7	7	1	4	-0.519926	0.683775	0.656339	2.08429	-0.137609	3	0	3	#NULL!	330.299	13.08
1	0	23	4	5	4	28	7	5	5	4	5	7	6	6	5	7	5	7	6	6	6	1	3	0.400896	0.459456	0.625818	1.33423	-0.393427	1	1	0	#NULL!	406.861	15.2
0	0	40	4	1	2	36	7	6	7	2	2	3	3	6	1	1	5	6	7	6	2	2	6	1.12218	-2.18642	-0.87743	0.376123	0.731129	2	0	2	#NULL!	12.1	0.76
1	1	29	3	5	5	33	6	7	6	4	3	6	4	3	5	4	2	4	4	2	4	5	6	0.769304	-0.588443	-0.734549	-1.78372	1.80243	4	0	4	2.53183	395.145	12.38
0	0	38	3	5	5	27	7	4	6	3	3	7	6	5	3	2	5	7	6	5	6	2	2	0.278231	-0.132515	-0.606955	1.09072	-0.292144	1	2	-1	1.6285	166.196	2
0	0	24	4	2	1	32	7	6	2	7	6	7	7	6	5	5	7	7	6	5	6	1	1	0.124482	1.47874	0.570431	1.09072	-0.905063	1	0	1	1.54408	434.929	18.68
1	1	25	4	5	5	38	6	5	6	4	5	5	1	5	5	6	7	6	7	2	7	1	1	0.124896	-1.07126	0.538177	0.489789	-0.905063	4	1	3	#NULL!	351.8	20.94
0	0	25	3	4	3	39	6	6	5	7	6	7	7	7	7	7	6	6	5	6	6	1	2	0.247561	1.47874	1.23237	0.668292	-0.649245	0	0	0	1.61733	160.754	4.12
1	0	25	4	5	4	18	7	6	6	4	5	7	5	7	7	7	7	6	7	6	7	2	2	0.922639	0.25832	1.35431	1.46385	-0.292144	1	2	-1	1.68867	13.68	0
1	0	22	3	1	1	38	6	6	3	3	2	4	3	2	4	1	5	5	5	3	6	1	1	-0.151517	-1.71503	-1.15088	-0.439183	-0.905063	0	0	0	1.37292	101.978	1.36
0	0	24	4	1	3	30	7	6	5	5	2	5	5	5	2	2	6	4	4	4	5	4	7	0.7231	-0.632515	-0.636381	-1.07915	1.70115	6	0	6	#NULL!	93.26	0
1	1	21	2	1	1	29	7	6	3	6	5	6	5	5	6	3	1	6	7	3	5	2	6	0.324022	0.413529	-0.490983	0.298214	0.731129	2	0	2	1.65483	68.581	2.08
0	0	32	4	1	1	36	5	4	4	5	4	5	3	4	2	2	4	6	6	2	6	1	1	-1.07193	-0.65168	-1.06214	-0.016761	-0.905063	1	0	1	1.59433	438.73	22.1
1	0	25	4	1	1	31	7	5	3	5	4	6	3	5	7	7	7	6	4	5	7	1	2	0.001817	-0.389161	0.990537	0.353317	-0.649245	2	3	-1	1.52467	191.538	4.34
1	0	33	3	1	2	26	5	5	4	5	5	7	5	5	3	3	5	5	6	3	6	1	1	-0.749721	0.467184	-0.457323	-0.150179	-0.905063	1	0	1	#NULL!	21.1	0
0	0	25	2	1	1	35	5	3	5	3	6	6	3	5	1	3	2	6	6	6	7	1	1	-1.19459	-0.423781	-1.12587	1.17484	-0.905063	1	0	1	1.59167	106.975	5.88
1	0	20	3	2	2	29	6	7	7	4	4	6	5	7	5	5	6	6	6	3	6	2	5	0.968843	-0.195753	0.630378	0.226754	0.475311	1	0	1	1.58992	488.132	27.76
0	1	25	3	1	1	36	7	7	4	4	1	7	4	1	1	1	1	4	7	4	4	1	1	0.845765	-0.709032	-2.27461	-0.429681	-0.905063	1	0	1	#NULL!	211.211	1.72
1	0	23	3	1	1	27	7	7	7	6	6	6	5	7	7	7	1	4	5	2	2	2	2	1.44438	0.605083	0.62268	-1.92981	-0.292144	0	1	-1	2.05333	23.12	0.76
0	0	25	4	1	1	33	7	7	7	7	6	6	6	7	7	7	7	6	7	6	6	1	1	1.44438	1.01508	1.35431	1.2463	-0.905063	0	0	0	1.3235	364.018	19.4
1	1	26	4	3	2	29	5	5	4	3	3	4	3	3	3	3	3	4	5	3	5	3	2	-0.749721	-1.52348	-1.06497	-1.03366	0.064958	3	0	3	1.78417	335.565	13.88
0	1	32	4	2	1	35	6	5	5	6	5	6	5	6	2	2	5	6	6	4	5	2	2	-0.074643	0.413529	-0.576434	0.252723	-0.292144	0	0	0	1.70225	418.778	19.8
1	0	28	4	5	4	24	7	6	7	6	6	7	6	7	6	7	7	5	4	2	5	2	6	1.12218	1.06874	1.20294	-1.18925	0.731129	2	0	2	#NULL!	92.881	1.56
0	0	45	4	4	1	26	7	6	7	4	1	7	2	6	3	3	6	6	6	4	6	1	3	1.12218	-1.1113	-0.153499	0.470268	-0.393427	0	2	-2	2.28617	26.98	1.44
1	1	33	4	4	2	30	6	5	2	4	3	5	4	6	5	3	7	6	3	3	5	2	2	-0.673261	-0.850961	0.271167	-0.857805	-0.292144	1	0	1	1.75733	306.04	13.18
0	1	22	2	1	5	31	7	6	6	7	6	7	6	7	5	5	7	5	4	4	6	2	2	0.922639	1.2776	0.752316	-0.484674	-0.292144	1	0	1	1.62808	165.797	13.52
1	0	24	3	1	2	30	6	6	3	7	6	7	6	7	7	7	7	5	7	6	6	2	3	-0.151517	1.2776	1.35431	0.869369	-0.036326	2	0	2	1.489	64.4	9.54
